# Supplementary material for: Tissue specific diversification, virulence and immune response to Mycobacterium bovis BCG in a patient with an IFN-γ R1 deficiency
Source: Virulence. 2020 Dec 24;11(1):1656–73. doi: 10.1080/21505594.2020.1848108 (PMC7781554; doi:10.1080/21505594.2020.1848108)
Supplement: Supplemental Material [file KVIR_A_1848108_SM7584.zip]

Archive with 4 entries (4 files):
- Supplementary_BCG_10-14-2020.docx
- Supplementary_Figure_1_10-14-2020.tiff
- Supplementary_Figure_2A1-A2-B1-B2-C.tiff
- Supplementary_file_1.xlsx
