# Supplementary material for: Tissue specific diversification, virulence and immune response to Mycobacterium bovis BCG in a patient with an IFN-γ R1 deficiency
Source: Virulence. 2020 Dec 24;11(1):1656–73. doi: 10.1080/21505594.2020.1848108 (PMC7781554; doi:10.1080/21505594.2020.1848108)
Supplement: Supplemental Material [file KVIR_A_1848108_SM7584.zip › Supplementary_file_1.xlsx]

## Sheet: BCG_TypeStrain_vs_Danish1331_Be
#CHROM	POS	ID	REF	ALT	QUAL	FILTER	INFO=<ID=ANN,Number=.,Type=String,Description="Functional annotations: 'Allele | Annotation | Annotation_Impact | Gene_Name | Gene_ID | Feature_Type | Feature_ID | Transcript_BioType | Rank | HGVS.c | HGVS.p | cDNA.pos / cDNA.length | CDS.pos / CDS.length | AA.pos / AA.length | Distance | ERRORS / WARNINGS / INFO' ">	FORMAT	BCG_Type_Strain_vs_Danish1331_Belgium_sorted.bam
gb|NZ_CP039850.1|NZ_CP039850_BCG_Danish1331_Belgium_NZ_CP039850_1	150558	.	G	T	30.4183	.	DP=2;SGB=-0.379885;MQ0F=0;AC=1;AN=1;DP4=0,0,1,0;MQ=60;ANN=T|missense_variant|MODERATE|FCU26_RS00700|FCU26_RS00700|transcript|FCU26_RS00700|protein_coding|1/1|c.949G>T|p.Gly317Trp|949/1617|949/1617|317/538||	GT:PL	1:60,0
gb|NZ_CP039850.1|NZ_CP039850_BCG_Danish1331_Belgium_NZ_CP039850_1	339126	.	T	G	37.4152	.	DP=2;VDB=0.02;SGB=-0.453602;MQSB=1;MQ0F=0;AC=1;AN=1;DP4=0,0,1,1;MQ=56;ANN=G|missense_variant|MODERATE|FCU26_RS01525|FCU26_RS01525|transcript|FCU26_RS01525|protein_coding|1/1|c.1208A>C|p.Asn403Thr|1208/2505|1208/2505|403/834||	GT:PL	1:67,0
gb|NZ_CP039850.1|NZ_CP039850_BCG_Danish1331_Belgium_NZ_CP039850_1	339127	.	T	C	21.4455	.	DP=2;VDB=0.02;SGB=-0.453602;MQSB=1;MQ0F=0;AC=1;AN=1;DP4=0,0,1,1;MQ=56;ANN=C|missense_variant|MODERATE|FCU26_RS01525|FCU26_RS01525|transcript|FCU26_RS01525|protein_coding|1/1|c.1207A>G|p.Asn403Asp|1207/2505|1207/2505|403/834||	GT:PL	1:51,0
gb|NZ_CP039850.1|NZ_CP039850_BCG_Danish1331_Belgium_NZ_CP039850_1	838210	.	GGCA	G	30.4183	.	INDEL;IDV=1;IMF=1;DP=1;SGB=-0.379885;MQ0F=0;AC=1;AN=1;DP4=0,0,0,1;MQ=60;ANN=G|disruptive_inframe_deletion|MODERATE|FCU26_RS04090|FCU26_RS04090|transcript|FCU26_RS04090|protein_coding|1/1|c.705_707delGCA|p.His236del|705/2394|705/2394|235/797||	GT:PL	1:60,0
gb|NZ_CP039850.1|NZ_CP039850_BCG_Danish1331_Belgium_NZ_CP039850_1	841128	.	G	A	4.38466	.	DP=1;SGB=-0.379885;MQ0F=0;AC=1;AN=1;DP4=0,0,0,1;MQ=60;ANN=A|missense_variant|MODERATE|FCU26_RS04100|FCU26_RS04100|transcript|FCU26_RS04100|protein_coding|1/1|c.830G>A|p.Gly277Glu|830/2682|830/2682|277/893||	GT:PL	1:32,0
gb|NZ_CP039850.1|NZ_CP039850_BCG_Danish1331_Belgium_NZ_CP039850_1	842513	.	C	A	9.88514	.	DP=1;SGB=-0.379885;MQ0F=0;AC=1;AN=1;DP4=0,0,0,1;MQ=60;ANN=A|missense_variant|MODERATE|FCU26_RS04100|FCU26_RS04100|transcript|FCU26_RS04100|protein_coding|1/1|c.2215C>A|p.Leu739Met|2215/2682|2215/2682|739/893||	GT:PL	1:39,0
gb|NZ_CP039850.1|NZ_CP039850_BCG_Danish1331_Belgium_NZ_CP039850_1	1219463	.	C	A	8.99921	.	DP=1;SGB=-0.379885;MQ0F=0;AC=1;AN=1;DP4=0,0,0,1;MQ=60;ANN=A|synonymous_variant|LOW|FCU26_RS06065|FCU26_RS06065|transcript|FCU26_RS06065|protein_coding|1/1|c.1239C>A|p.Gly413Gly|1239/2553|1239/2553|413/850||	GT:PL	1:38,0
gb|NZ_CP039850.1|NZ_CP039850_BCG_Danish1331_Belgium_NZ_CP039850_1	2500583	.	T	C	225	.	DP=101;VDB=0.386897;SGB=-0.693147;MQSB=1;MQ0F=0;AC=1;AN=1;DP4=0,0,45,30;MQ=60;ANN=C|missense_variant|MODERATE|FCU26_RS12145|FCU26_RS12145|transcript|FCU26_RS12145|protein_coding|1/1|c.779A>G|p.His260Arg|779/1167|779/1167|260/388||	GT:PL	1:255,0
gb|NZ_CP039850.1|NZ_CP039850_BCG_Danish1331_Belgium_NZ_CP039850_1	2638492	.	T	G	3.22451	.	DP=1;SGB=-0.379885;MQ0F=0;AC=1;AN=1;DP4=0,0,0,1;MQ=60;ANN=G|missense_variant|MODERATE|FCU26_RS12845|FCU26_RS12845|transcript|FCU26_RS12845|protein_coding|1/1|c.518T>G|p.Ile173Ser|518/1083|518/1083|173/360||	GT:PL	1:30,0
gb|NZ_CP039850.1|NZ_CP039850_BCG_Danish1331_Belgium_NZ_CP039850_1	2638502	.	CGG	C	22.4391	.	INDEL;IDV=1;IMF=1;DP=1;SGB=-0.379885;MQ0F=0;AC=1;AN=1;DP4=0,0,0,1;MQ=60;ANN=C|frameshift_variant|HIGH|FCU26_RS12845|FCU26_RS12845|transcript|FCU26_RS12845|protein_coding|1/1|c.529_530delGG|p.Gly177fs|529/1083|529/1083|177/360||	GT:PL	1:52,0
gb|NZ_CP039850.1|NZ_CP039850_BCG_Danish1331_Belgium_NZ_CP039850_1	3745609	.	G	T	228	.	DP=62;VDB=0.654846;SGB=-0.69311;RPB=1;MQB=1;MQSB=0.965264;BQB=1;MQ0F=0;AC=1;AN=1;DP4=1,0,13,18;MQ=58;ANN=T|missense_variant|MODERATE|FCU26_RS18410|FCU26_RS18410|transcript|FCU26_RS18410|protein_coding|1/1|c.1301C>A|p.Ser434Tyr|1301/4017|1301/4017|434/1338||	GT:PL	1:255,0
gb|NZ_CP039850.1|NZ_CP039850_BCG_Danish1331_Belgium_NZ_CP039850_1	3811123	.	G	T	30.4183	.	DP=2;SGB=-0.379885;MQ0F=0;AC=1;AN=1;DP4=0,0,1,0;MQ=60;ANN=T|missense_variant|MODERATE|FCU26_RS18665|FCU26_RS18665|transcript|FCU26_RS18665|protein_coding|1/1|c.1019G>T|p.Gly340Val|1019/2253|1019/2253|340/750||	GT:PL	1:60,0
gb|NZ_CP039850.1|NZ_CP039850_BCG_Danish1331_Belgium_NZ_CP039850_1	3933218	.	C	G	7.30814	.	DP=1;SGB=-0.379885;MQ0F=0;AC=1;AN=1;DP4=0,0,0,1;MQ=56;ANN=G|missense_variant|MODERATE|FCU26_RS19265|FCU26_RS19265|transcript|FCU26_RS19265|protein_coding|1/1|c.493C>G|p.Pro165Ala|493/6750|493/6750|165/2249||	GT:PL	1:36,0
gb|NZ_CP039850.1|NZ_CP039850_BCG_Danish1331_Belgium_NZ_CP039850_1	3933249	.	C	A	5.04598	.	DP=1;SGB=-0.379885;MQ0F=0;AC=1;AN=1;DP4=0,0,0,1;MQ=56;ANN=A|missense_variant|MODERATE|FCU26_RS19265|FCU26_RS19265|transcript|FCU26_RS19265|protein_coding|1/1|c.524C>A|p.Thr175Asn|524/6750|524/6750|175/2249||	GT:PL	1:33,0
gb|NZ_CP039850.1|NZ_CP039850_BCG_Danish1331_Belgium_NZ_CP039850_1	3934213	.	T	G	6.51248	.	DP=1;SGB=-0.379885;MQ0F=0;AC=1;AN=1;DP4=0,0,0,1;MQ=60;ANN=G|synonymous_variant|LOW|FCU26_RS19265|FCU26_RS19265|transcript|FCU26_RS19265|protein_coding|1/1|c.1488T>G|p.Val496Val|1488/6750|1488/6750|496/2249||	GT:PL	1:35,0
gb|NZ_CP039850.1|NZ_CP039850_BCG_Danish1331_Belgium_NZ_CP039850_1	3946996	.	G	T	4.38466	.	DP=1;SGB=-0.379885;MQ0F=0;AC=1;AN=1;DP4=0,0,1,0;MQ=60;ANN=T|missense_variant|MODERATE|FCU26_RS19280|FCU26_RS19280|transcript|FCU26_RS19280|protein_coding|1/1|c.4615G>T|p.Gly1539Cys|4615/5433|4615/5433|1539/1810||	GT:PL	1:32,0
					Highlighted high quality SNPs

## Sheet: BCG_1942_Brain_vs_Danish1331_Be
#CHROM	POS	ID	REF	ALT	QUAL	FILTER	INFO=<ID=ANN,Number=.,Type=String,Description="Functional annotations: 'Allele | Annotation | Annotation_Impact | Gene_Name | Gene_ID | Feature_Type | Feature_ID | Transcript_BioType | Rank | HGVS.c | HGVS.p | cDNA.pos / cDNA.length | CDS.pos / CDS.length | AA.pos / AA.length | Distance | ERRORS / WARNINGS / INFO' ">	FORMAT	BCG_1942_Brain_vs_Danish1331_Belgium_sorted.bam
gb|NZ_CP039850.1|NZ_CP039850_BCG_Danish1331_Belgium_NZ_CP039850_1	291101	.	A	C	228	.	DP=146;VDB=0.095805;SGB=-0.693147;RPB=1;MQB=1;MQSB=1;BQB=1;MQ0F=0;AC=1;AN=1;DP4=1,0,67,40;MQ=60;ANN=C|missense_variant|MODERATE|FCU26_RS01340|FCU26_RS01340|transcript|FCU26_RS01340|protein_coding|1/1|c.568A>C|p.Thr190Pro|568/1323|568/1323|190/440||	GT:PL	1:255,0
gb|NZ_CP039850.1|NZ_CP039850_BCG_Danish1331_Belgium_NZ_CP039850_1	293963	.	A	C	225	.	DP=174;VDB=0.794949;SGB=-0.693147;MQSB=1;MQ0F=0;AC=1;AN=1;DP4=0,0,88,50;MQ=60;ANN=C|missense_variant|MODERATE|FCU26_RS01345|FCU26_RS01345|transcript|FCU26_RS01345|protein_coding|1/1|c.35T>G|p.Val12Gly|35/1836|35/1836|12/611||	GT:PL	1:255,0
gb|NZ_CP039850.1|NZ_CP039850_BCG_Danish1331_Belgium_NZ_CP039850_1	337055	.	G	A	30.4183	.	DP=2;SGB=-0.379885;MQ0F=0;AC=1;AN=1;DP4=0,0,1,0;MQ=60;ANN=A|synonymous_variant|LOW|FCU26_RS01520|FCU26_RS01520|transcript|FCU26_RS01520|protein_coding|1/1|c.525C>T|p.Ala175Ala|525/2700|525/2700|175/899||	GT:PL	1:60,0
gb|NZ_CP039850.1|NZ_CP039850_BCG_Danish1331_Belgium_NZ_CP039850_1	339764	.	G	C	8.13869	.	DP=1;SGB=-0.379885;MQ0F=0;AC=1;AN=1;DP4=0,0,1,0;MQ=60;ANN=C|synonymous_variant|LOW|FCU26_RS01525|FCU26_RS01525|transcript|FCU26_RS01525|protein_coding|1/1|c.570C>G|p.Gly190Gly|570/2505|570/2505|190/834||	GT:PL	1:37,0
gb|NZ_CP039850.1|NZ_CP039850_BCG_Danish1331_Belgium_NZ_CP039850_1	339768	.	G	C	7.30814	.	DP=1;SGB=-0.379885;MQ0F=0;AC=1;AN=1;DP4=0,0,1,0;MQ=60;ANN=C|missense_variant|MODERATE|FCU26_RS01525|FCU26_RS01525|transcript|FCU26_RS01525|protein_coding|1/1|c.566C>G|p.Ala189Gly|566/2505|566/2505|189/834||	GT:PL	1:36,0
gb|NZ_CP039850.1|NZ_CP039850_BCG_Danish1331_Belgium_NZ_CP039850_1	762861	.	A	T	225	.	DP=149;VDB=0.919368;SGB=-0.693147;MQSB=1;MQ0F=0;AC=1;AN=1;DP4=0,0,76,43;MQ=60;ANN=T|missense_variant|MODERATE|FCU26_RS03640|FCU26_RS03640|transcript|FCU26_RS03640|protein_coding|1/1|c.1304A>T|p.Asp435Val|1304/3519|1304/3519|435/1172||	GT:PL	1:255,0
gb|NZ_CP039850.1|NZ_CP039850_BCG_Danish1331_Belgium_NZ_CP039850_1	777504	.	T	G	126	.	DP=137;VDB=0.846289;SGB=-0.693147;RPB=0.989715;MQB=1;MQSB=1;BQB=0.508252;MQ0F=0;AC=1;AN=1;DP4=8,6,59,40;MQ=60;ANN=G|missense_variant|MODERATE|mmpL5|FCU26_RS03690|transcript|FCU26_RS03690|protein_coding|1/1|c.2728A>C|p.Ile910Leu|2728/2895|2728/2895|910/964||	GT:PL	1:255,102
gb|NZ_CP039850.1|NZ_CP039850_BCG_Danish1331_Belgium_NZ_CP039850_1	839176	.	G	A	23.434	.	DP=2;SGB=-0.379885;MQ0F=0;AC=1;AN=1;DP4=0,0,1,0;MQ=60;ANN=A|missense_variant|MODERATE|FCU26_RS04090|FCU26_RS04090|transcript|FCU26_RS04090|protein_coding|1/1|c.1670G>A|p.Gly557Asp|1670/2394|1670/2394|557/797||	GT:PL	1:53,0
gb|NZ_CP039850.1|NZ_CP039850_BCG_Danish1331_Belgium_NZ_CP039850_1	842459	.	G	A	21.4455	.	DP=2;SGB=-0.379885;MQ0F=0;AC=1;AN=1;DP4=0,0,1,0;MQ=60;ANN=A|missense_variant|MODERATE|FCU26_RS04100|FCU26_RS04100|transcript|FCU26_RS04100|protein_coding|1/1|c.2161G>A|p.Gly721Ser|2161/2682|2161/2682|721/893||	GT:PL	1:51,0
gb|NZ_CP039850.1|NZ_CP039850_BCG_Danish1331_Belgium_NZ_CP039850_1	927682	.	C	T	8.99921	.	DP=1;SGB=-0.379885;MQ0F=0;AC=1;AN=1;DP4=0,0,0,1;MQ=60;ANN=T|synonymous_variant|LOW|FCU26_RS04570|FCU26_RS04570|transcript|FCU26_RS04570|protein_coding|1/1|c.1980C>T|p.Gly660Gly|1980/2733|1980/2733|660/910||	GT:PL	1:38,0
gb|NZ_CP039850.1|NZ_CP039850_BCG_Danish1331_Belgium_NZ_CP039850_1	927973	.	G	T	46.4146	.	DP=2;VDB=0.1;SGB=-0.453602;MQSB=1;MQ0F=0;AC=1;AN=1;DP4=0,0,1,1;MQ=60;ANN=T|missense_variant|MODERATE|FCU26_RS04570|FCU26_RS04570|transcript|FCU26_RS04570|protein_coding|1/1|c.2271G>T|p.Leu757Phe|2271/2733|2271/2733|757/910||	GT:PL	1:76,0
gb|NZ_CP039850.1|NZ_CP039850_BCG_Danish1331_Belgium_NZ_CP039850_1	927997	.	T	A	30.4183	.	DP=2;VDB=0.02;SGB=-0.453602;MQSB=1;MQ0F=0;AC=1;AN=1;DP4=0,0,1,1;MQ=60;ANN=A|synonymous_variant|LOW|FCU26_RS04570|FCU26_RS04570|transcript|FCU26_RS04570|protein_coding|1/1|c.2295T>A|p.Gly765Gly|2295/2733|2295/2733|765/910||	GT:PL	1:60,0
gb|NZ_CP039850.1|NZ_CP039850_BCG_Danish1331_Belgium_NZ_CP039850_1	928008	.	G	A	20.4535	.	DP=2;VDB=0.02;SGB=-0.453602;MQSB=1;MQ0F=0;AC=1;AN=1;DP4=0,0,1,1;MQ=60;ANN=A|missense_variant|MODERATE|FCU26_RS04570|FCU26_RS04570|transcript|FCU26_RS04570|protein_coding|1/1|c.2306G>A|p.Gly769Asp|2306/2733|2306/2733|769/910||	GT:PL	1:50,0
gb|NZ_CP039850.1|NZ_CP039850_BCG_Danish1331_Belgium_NZ_CP039850_1	977277	.	ACC	ACCC	228	.	INDEL;IDV=69;IMF=0.802326;DP=86;VDB=0.908743;SGB=-0.693147;MQSB=1;MQ0F=0;AC=1;AN=1;DP4=2,24,54,6;MQ=60;ANN=ACCC|frameshift_variant|HIGH|FCU26_RS04830|FCU26_RS04830|transcript|FCU26_RS04830|protein_coding|1/1|c.414dupC|p.Ala139fs|415/789|415/789|139/262||	GT:PL	1:255,0
gb|NZ_CP039850.1|NZ_CP039850_BCG_Danish1331_Belgium_NZ_CP039850_1	1190403	.	G	T	8.99921	.	DP=1;SGB=-0.379885;MQ0F=0;AC=1;AN=1;DP4=0,0,1,0;MQ=60;ANN=T|missense_variant|MODERATE|FCU26_RS05925|FCU26_RS05925|transcript|FCU26_RS05925|protein_coding|1/1|c.851C>A|p.Ala284Asp|851/2016|851/2016|284/671||	GT:PL	1:38,0
gb|NZ_CP039850.1|NZ_CP039850_BCG_Danish1331_Belgium_NZ_CP039850_1	1190529	.	C	A	4.38466	.	DP=1;SGB=-0.379885;MQ0F=0;AC=1;AN=1;DP4=0,0,1,0;MQ=60;ANN=A|missense_variant|MODERATE|FCU26_RS05925|FCU26_RS05925|transcript|FCU26_RS05925|protein_coding|1/1|c.725G>T|p.Gly242Val|725/2016|725/2016|242/671||	GT:PL	1:32,0
gb|NZ_CP039850.1|NZ_CP039850_BCG_Danish1331_Belgium_NZ_CP039850_1	1193093	.	C	T	22.4391	.	DP=2;SGB=-0.379885;MQ0F=0;AC=1;AN=1;DP4=0,0,1,0;MQ=60;ANN=T|missense_variant|MODERATE|FCU26_RS05930|FCU26_RS05930|transcript|FCU26_RS05930|protein_coding|1/1|c.686G>A|p.Gly229Asp|686/2193|686/2193|229/730||	GT:PL	1:52,0
gb|NZ_CP039850.1|NZ_CP039850_BCG_Danish1331_Belgium_NZ_CP039850_1	1219444	.	G	T	5.04598	.	DP=1;SGB=-0.379885;MQ0F=0;AC=1;AN=1;DP4=0,0,0,1;MQ=60;ANN=T|missense_variant|MODERATE|FCU26_RS06065|FCU26_RS06065|transcript|FCU26_RS06065|protein_coding|1/1|c.1220G>T|p.Gly407Val|1220/2553|1220/2553|407/850||	GT:PL	1:33,0
gb|NZ_CP039850.1|NZ_CP039850_BCG_Danish1331_Belgium_NZ_CP039850_1	2500583	.	T	C	225	.	DP=221;VDB=0.449019;SGB=-0.693147;MQSB=1;MQ0F=0;AC=1;AN=1;DP4=0,0,106,60;MQ=60;ANN=C|missense_variant|MODERATE|FCU26_RS12145|FCU26_RS12145|transcript|FCU26_RS12145|protein_coding|1/1|c.779A>G|p.His260Arg|779/1167|779/1167|260/388||	GT:PL	1:255,0
gb|NZ_CP039850.1|NZ_CP039850_BCG_Danish1331_Belgium_NZ_CP039850_1	3121810	.	A	C	228	.	DP=109;VDB=0.507462;SGB=-0.693147;RPB=1;MQB=1;MQSB=1;BQB=1;MQ0F=0;AC=1;AN=1;DP4=0,1,56,22;MQ=60;ANN=C|intergenic_region|MODIFIER|FCU26_RS15440-FCU26_RS15445|FCU26_RS15440-FCU26_RS15445|intergenic_region|FCU26_RS15440-FCU26_RS15445|||n.3121810A>C||||||	GT:PL	1:255,0
gb|NZ_CP039850.1|NZ_CP039850_BCG_Danish1331_Belgium_NZ_CP039850_1	3745609	.	G	T	228	.	DP=82;VDB=0.553375;SGB=-0.693147;RPB=0.9375;MQB=1;MQSB=1;BQB=0.395833;MQ0F=0;AC=1;AN=1;DP4=2,0,19,29;MQ=60;ANN=T|missense_variant|MODERATE|FCU26_RS18410|FCU26_RS18410|transcript|FCU26_RS18410|protein_coding|1/1|c.1301C>A|p.Ser434Tyr|1301/4017|1301/4017|434/1338||	GT:PL	1:255,0
gb|NZ_CP039850.1|NZ_CP039850_BCG_Danish1331_Belgium_NZ_CP039850_1	3747887	.	CGG	CG	4.48102	.	INDEL;IDV=2;IMF=0.666667;DP=3;VDB=0.0681597;SGB=-0.453602;MQSB=1;MQ0F=0;AC=1;AN=1;DP4=1,0,1,1;MQ=58;ANN=CG|frameshift_variant|HIGH|FCU26_RS18415|FCU26_RS18415|transcript|FCU26_RS18415|protein_coding|1/1|c.4694delC|p.Gly1566fs|4694/5625|4694/5625|1565/1874||	GT:PL	1:59,29
gb|NZ_CP039850.1|NZ_CP039850_BCG_Danish1331_Belgium_NZ_CP039850_1	3748722	.	CGTCGTG	CG	30.4183	.	INDEL;IDV=1;IMF=1;DP=1;SGB=-0.379885;MQ0F=0;AC=1;AN=1;DP4=0,0,1,0;MQ=60;ANN=CG|frameshift_variant|HIGH|FCU26_RS18415|FCU26_RS18415|transcript|FCU26_RS18415|protein_coding|1/1|c.3855_3859delCACGA|p.Thr1286fs|3859/5625|3855/5625|1285/1874||	GT:PL	1:60,0
gb|NZ_CP039850.1|NZ_CP039850_BCG_Danish1331_Belgium_NZ_CP039850_1	3749222	.	A	C	4.38466	.	DP=1;SGB=-0.379885;MQ0F=0;AC=1;AN=1;DP4=0,0,1,0;MQ=60;ANN=C|missense_variant|MODERATE|FCU26_RS18415|FCU26_RS18415|transcript|FCU26_RS18415|protein_coding|1/1|c.3361T>G|p.Leu1121Val|3361/5625|3361/5625|1121/1874||	GT:PL	1:32,0
gb|NZ_CP039850.1|NZ_CP039850_BCG_Danish1331_Belgium_NZ_CP039850_1	3932140	.	G	A	3.22451	.	DP=2;SGB=-0.379885;MQ0F=0;AC=1;AN=1;DP4=0,0,0,1;MQ=60;ANN=A|missense_variant|MODERATE|FCU26_RS19260|FCU26_RS19260|transcript|FCU26_RS19260|protein_coding|1/1|c.3824G>A|p.Gly1275Asp|3824/4119|3824/4119|1275/1372||	GT:PL	1:30,0
gb|NZ_CP039850.1|NZ_CP039850_BCG_Danish1331_Belgium_NZ_CP039850_1	3934171	.	C	T	4.38466	.	DP=1;SGB=-0.379885;MQ0F=0;AC=1;AN=1;DP4=0,0,0,1;MQ=60;ANN=T|synonymous_variant|LOW|FCU26_RS19265|FCU26_RS19265|transcript|FCU26_RS19265|protein_coding|1/1|c.1446C>T|p.Gly482Gly|1446/6750|1446/6750|482/2249||	GT:PL	1:32,0
gb|NZ_CP039850.1|NZ_CP039850_BCG_Danish1331_Belgium_NZ_CP039850_1	3943673	.	A	C	30.4183	.	DP=2;SGB=-0.379885;MQ0F=0;AC=1;AN=1;DP4=0,0,1,0;MQ=60;ANN=C|missense_variant|MODERATE|FCU26_RS19280|FCU26_RS19280|transcript|FCU26_RS19280|protein_coding|1/1|c.1292A>C|p.Tyr431Ser|1292/5433|1292/5433|431/1810||	GT:PL	1:60,0
gb|NZ_CP039850.1|NZ_CP039850_BCG_Danish1331_Belgium_NZ_CP039850_1	3946029	.	G	C	8.99921	.	DP=1;SGB=-0.379885;MQ0F=0;AC=1;AN=1;DP4=0,0,0,1;MQ=60;ANN=C|synonymous_variant|LOW|FCU26_RS19280|FCU26_RS19280|transcript|FCU26_RS19280|protein_coding|1/1|c.3648G>C|p.Ala1216Ala|3648/5433|3648/5433|1216/1810||	GT:PL	1:38,0
gb|NZ_CP039850.1|NZ_CP039850_BCG_Danish1331_Belgium_NZ_CP039850_1	4016308	.	A	C	228	.	DP=127;VDB=0.128668;SGB=-0.693147;RPB=0.268074;MQB=1;MQSB=1;BQB=0.0321549;MQ0F=0;AC=1;AN=1;DP4=2,2,67,25;MQ=59;ANN=C|missense_variant|MODERATE|FCU26_RS19620|FCU26_RS19620|transcript|FCU26_RS19620|protein_coding|1/1|c.1513T>G|p.Trp505Gly|1513/2136|1513/2136|505/711||	GT:PL	1:255,0
gb|NZ_CP039850.1|NZ_CP039850_BCG_Danish1331_Belgium_NZ_CP039850_1	4033331	.	CG	C	8.99861	.	INDEL;IDV=1;IMF=1;DP=1;SGB=-0.379885;MQ0F=0;AC=1;AN=1;DP4=0,0,1,0;MQ=60;ANN=C|frameshift_variant|HIGH|FCU26_RS19705|FCU26_RS19705|transcript|FCU26_RS19705|protein_coding|1/1|c.1431delC|p.Gly478fs|1431/1755|1431/1755|477/584||	GT:PL	1:38,0
gb|NZ_CP039850.1|NZ_CP039850_BCG_Danish1331_Belgium_NZ_CP039850_1	4059295	.	A	C	225	.	DP=150;VDB=0.335031;SGB=-0.693147;MQSB=1;MQ0F=0;AC=1;AN=1;DP4=0,0,71,38;MQ=60;ANN=C|missense_variant|MODERATE|hpt|FCU26_RS19850|transcript|FCU26_RS19850|protein_coding|1/1|c.347T>G|p.Val116Gly|347/651|347/651|116/216||	GT:PL	1:255,0
gb|NZ_CP039850.1|NZ_CP039850_BCG_Danish1331_Belgium_NZ_CP039850_1	4097475	.	A	C	225	.	DP=114;VDB=0.0967536;SGB=-0.693147;MQSB=1;MQ0F=0;AC=1;AN=1;DP4=0,0,49,37;MQ=60;ANN=C|synonymous_variant|LOW|FCU26_RS20050|FCU26_RS20050|transcript|FCU26_RS20050|protein_coding|1/1|c.390T>G|p.Arg130Arg|390/771|390/771|130/256||	GT:PL	1:255,0
					Highlighted high quality SNPs

## Sheet: BCG_1992_Lung_vs_Danish1331_Bel
#CHROM	POS	ID	REF	ALT	QUAL	FILTER	INFO=<ID=ANN,Number=.,Type=String,Description="Functional annotations: 'Allele | Annotation | Annotation_Impact | Gene_Name | Gene_ID | Feature_Type | Feature_ID | Transcript_BioType | Rank | HGVS.c | HGVS.p | cDNA.pos / cDNA.length | CDS.pos / CDS.length | AA.pos / AA.length | Distance | ERRORS / WARNINGS / INFO' ">	FORMAT	BCG_1992_Lung_vs_Danish1331_Belgium_sorted.bam
gb|NZ_CP039850.1|NZ_CP039850_BCG_Danish1331_Belgium_NZ_CP039850_1	762912	.	T	C	228	.	DP=154;VDB=0.44113;SGB=-0.693147;RPB=1;MQB=1;MQSB=1;BQB=1;MQ0F=0;AC=1;AN=1;DP4=1,0,83,26;MQ=60;ANN=C|missense_variant|MODERATE|FCU26_RS03640|FCU26_RS03640|transcript|FCU26_RS03640|protein_coding|1/1|c.1355T>C|p.Leu452Pro|1355/3519|1355/3519|452/1172||	GT:PL	1:255,0
gb|NZ_CP039850.1|NZ_CP039850_BCG_Danish1331_Belgium_NZ_CP039850_1	781024	.	T	A	225	.	DP=155;VDB=0.980297;SGB=-0.693147;MQSB=1;MQ0F=0;AC=1;AN=1;DP4=0,0,83,32;MQ=60;ANN=A|stop_gained|HIGH|FCU26_RS03700|FCU26_RS03700|transcript|FCU26_RS03700|protein_coding|1/1|c.284T>A|p.Leu95*|284/498|284/498|95/165||	GT:PL	1:255,0
gb|NZ_CP039850.1|NZ_CP039850_BCG_Danish1331_Belgium_NZ_CP039850_1	839037	.	G	T	6.51248	.	DP=1;SGB=-0.379885;MQ0F=0;AC=1;AN=1;DP4=0,0,1,0;MQ=60;ANN=T|missense_variant|MODERATE|FCU26_RS04090|FCU26_RS04090|transcript|FCU26_RS04090|protein_coding|1/1|c.1531G>T|p.Gly511Trp|1531/2394|1531/2394|511/797||	GT:PL	1:35,0
gb|NZ_CP039850.1|NZ_CP039850_BCG_Danish1331_Belgium_NZ_CP039850_1	904098	.	G	A	228	.	DP=170;VDB=0.781719;SGB=-0.693147;RPB=1;MQB=1;MQSB=1;BQB=1;MQ0F=0;AC=1;AN=1;DP4=0,1,70,49;MQ=60;ANN=A|missense_variant|MODERATE|FCU26_RS04420|FCU26_RS04420|transcript|FCU26_RS04420|protein_coding|1/1|c.1235G>A|p.Arg412His|1235/1584|1235/1584|412/527||	GT:PL	1:255,0
gb|NZ_CP039850.1|NZ_CP039850_BCG_Danish1331_Belgium_NZ_CP039850_1	1193098	.	G	A	10.7923	.	DP=2;SGB=-0.379885;MQ0F=0;AC=1;AN=1;DP4=0,0,1,0;MQ=40;ANN=A|synonymous_variant|LOW|FCU26_RS05930|FCU26_RS05930|transcript|FCU26_RS05930|protein_coding|1/1|c.681C>T|p.Ala227Ala|681/2193|681/2193|227/730||	GT:PL	1:40,0
gb|NZ_CP039850.1|NZ_CP039850_BCG_Danish1331_Belgium_NZ_CP039850_1	1628289	.	G	T	5.78446	.	DP=2;VDB=0.1;SGB=-0.453602;MQ0F=0;AC=1;AN=1;DP4=0,0,2,0;MQ=60;ANN=T|missense_variant|MODERATE|FCU26_RS08025|FCU26_RS08025|transcript|FCU26_RS08025|protein_coding|1/1|c.3191C>A|p.Ala1064Glu|3191/4200|3191/4200|1064/1399||	GT:PL	1:44,10
gb|NZ_CP039850.1|NZ_CP039850_BCG_Danish1331_Belgium_NZ_CP039850_1	1633108	.	G	A	16.5123	.	DP=2;SGB=-0.379885;MQ0F=0;AC=1;AN=1;DP4=0,0,1,0;MQ=60;ANN=A|synonymous_variant|LOW|FCU26_RS08035|FCU26_RS08035|transcript|FCU26_RS08035|protein_coding|1/1|c.1971C>T|p.Asp657Asp|1971/2223|1971/2223|657/740||	GT:PL	1:46,0
gb|NZ_CP039850.1|NZ_CP039850_BCG_Danish1331_Belgium_NZ_CP039850_1	2354821	.	GAAA	GAA	83	.	INDEL;IDV=133;IMF=0.898649;DP=148;VDB=0.0425946;SGB=-0.693147;MQSB=1;MQ0F=0;AC=1;AN=1;DP4=16,38,56,38;MQ=60;ANN=GAA|frameshift_variant|HIGH|FCU26_RS11430|FCU26_RS11430|transcript|FCU26_RS11430|protein_coding|1/1|c.409delT|p.Leu138fs|409/588|409/588|137/195||	GT:PL	1:255,145
gb|NZ_CP039850.1|NZ_CP039850_BCG_Danish1331_Belgium_NZ_CP039850_1	2387417	.	T	C	228	.	DP=171;VDB=0.840863;SGB=-0.693147;RPB=1;MQB=1;MQSB=1;BQB=1;MQ0F=0;AC=1;AN=1;DP4=0,1,82,43;MQ=60;ANN=C|missense_variant|MODERATE|FCU26_RS11595|FCU26_RS11595|transcript|FCU26_RS11595|protein_coding|1/1|c.695A>G|p.Glu232Gly|695/1155|695/1155|232/384||	GT:PL	1:255,0
gb|NZ_CP039850.1|NZ_CP039850_BCG_Danish1331_Belgium_NZ_CP039850_1	2500583	.	T	C	225	.	DP=246;VDB=0.317895;SGB=-0.693147;MQSB=1;MQ0F=0;AC=1;AN=1;DP4=0,0,117,51;MQ=60;ANN=C|missense_variant|MODERATE|FCU26_RS12145|FCU26_RS12145|transcript|FCU26_RS12145|protein_coding|1/1|c.779A>G|p.His260Arg|779/1167|779/1167|260/388||	GT:PL	1:255,0
gb|NZ_CP039850.1|NZ_CP039850_BCG_Danish1331_Belgium_NZ_CP039850_1	2599334	.	C	A	225	.	DP=181;VDB=0.35272;SGB=-0.693147;MQSB=1;MQ0F=0;AC=1;AN=1;DP4=0,0,80,43;MQ=60;ANN=A|missense_variant|MODERATE|hrcA|FCU26_RS12720|transcript|FCU26_RS12720|protein_coding|1/1|c.881G>T|p.Gly294Val|881/1032|881/1032|294/343||	GT:PL	1:255,0
gb|NZ_CP039850.1|NZ_CP039850_BCG_Danish1331_Belgium_NZ_CP039850_1	2988438	.	C	T	28.4205	.	DP=2;VDB=0.02;SGB=-0.453602;MQSB=1;MQ0F=0;AC=1;AN=1;DP4=0,0,1,1;MQ=60;ANN=T|synonymous_variant|LOW|FCU26_RS14725|FCU26_RS14725|transcript|FCU26_RS14725|protein_coding|1/1|c.915C>T|p.Gly305Gly|915/1341|915/1341|305/446||	GT:PL	1:58,0
gb|NZ_CP039850.1|NZ_CP039850_BCG_Danish1331_Belgium_NZ_CP039850_1	2988450	.	C	T	13.8876	.	DP=3;VDB=0.02;SGB=-0.453602;RPB=1;MQB=1;MQSB=1;BQB=1;MQ0F=0;AC=1;AN=1;DP4=1,0,1,1;MQ=60;ANN=T|synonymous_variant|LOW|FCU26_RS14725|FCU26_RS14725|transcript|FCU26_RS14725|protein_coding|1/1|c.927C>T|p.Gly309Gly|927/1341|927/1341|309/446||	GT:PL	1:64,23
gb|NZ_CP039850.1|NZ_CP039850_BCG_Danish1331_Belgium_NZ_CP039850_1	3387640	.	A	G	225	.	DP=147;VDB=0.394926;SGB=-0.693147;MQSB=1;MQ0F=0;AC=1;AN=1;DP4=0,0,76,35;MQ=60;ANN=G|missense_variant|MODERATE|FCU26_RS16610|FCU26_RS16610|transcript|FCU26_RS16610|protein_coding|1/1|c.413A>G|p.His138Arg|413/1419|413/1419|138/472||	GT:PL	1:255,0
gb|NZ_CP039850.1|NZ_CP039850_BCG_Danish1331_Belgium_NZ_CP039850_1	3745609	.	G	T	228	.	DP=125;VDB=0.999631;SGB=-0.693147;RPB=0.11194;MQB=0.970149;MQSB=0.998154;BQB=0.798507;MQ0F=0;AC=1;AN=1;DP4=0,2,40,27;MQ=59;ANN=T|missense_variant|MODERATE|FCU26_RS18410|FCU26_RS18410|transcript|FCU26_RS18410|protein_coding|1/1|c.1301C>A|p.Ser434Tyr|1301/4017|1301/4017|434/1338||	GT:PL	1:255,0
gb|NZ_CP039850.1|NZ_CP039850_BCG_Danish1331_Belgium_NZ_CP039850_1	3934276	.	G	C	8.99921	.	DP=2;SGB=-0.379885;MQ0F=0;AC=1;AN=1;DP4=0,0,1,0;MQ=60;ANN=C|synonymous_variant|LOW|FCU26_RS19265|FCU26_RS19265|transcript|FCU26_RS19265|protein_coding|1/1|c.1551G>C|p.Ala517Ala|1551/6750|1551/6750|517/2249||	GT:PL	1:38,0
					Highlighted high quality SNPs
